# Supplementary material for: Genome-wide identification and expression profiles of ERF subfamily transcription factors in Zea mays
Source: PeerJ. 2020 Jul 17;8:e9551. doi: 10.7717/peerj.9551 (PMC7370932; doi:10.7717/peerj.9551)
Supplement: Supplemental Information 2 — Table S1: The primers used in this study Table S2: The detailed information of ZmERF TFs Table S3: Motif patterns of maize ERF subfamily members Table S4: Gene segmental duplication of maize ERFs Table S5: Synteny analysis of ERFs between maize and other plants Table S6: Differentially expressed genes were identified under abiotic stresses (red indicat up-regulated, blue indicates down-regulated). [file peerj-08-9551-s002.xlsx]

## Sheet: Table S1  
Table S1 The primers used in this study
gene ID	primer_fw_sequence	primer_rev_sequence
ZmERF10	ACTCGCGCAAGTGGAAAGAAGC	CCGTTTGCAGACAAGACACTTGG
ZmERF13	TGACGGCGTGATGACTCCAAAG	CCTGCGCTTATTTGCTGCTGAG
ZmERF19	AGGCAGGTTCTGCTTTCTGTGTG	TACAGTTCACTGCTGCGTTTCCAC
ZmERF20	TGATGACACCCGAGTGGTCTTTG	ACACCGATGGAGTCTTGGAGAAC
ZmERF22	TCGATCTCGACCTCTTCCATCG	GATAGCCCTTGAACGGAAACCG
ZmERF28	CCATCGCTGGCGATTTCTTCTG	CCCAATCTCCCAGTCTTTATTCCC
ZmERF32	TCAATCGAGCCGTTGCCTAGAG	TTCGTGTCGGCAACGAGAGAAG
ZmERF34	TAGCCGACACGAACTCTCCATC	TGCTGCAAGATTTGGCGTTTGG
ZmERF47	TCCGTAGAGAGAATCGGTAGGC	AGTACCAGAGTTCGGAGGTGTG
ZmERF51	ACACCATCCCTGCTACTGGTATCC	ATCGACCGAGCGGTCATCAGATTG
ZmERF55	TATTACGTCGGGAGCAGCAACG	TGTGGAGCTGGAGCATCATCAG
ZmERF63	TGCATCCGTGCAAGATCCAAGAG	ACAGGATTCAACACCACCACAAGC
ZmERF72	AAAGACGCGTGATCGAGAGCTG	ACGTGTTGCTCAATCTTGTCTCAC
ZmERF75	ACGACGTAGCAGGAAAGGTTGG	ATGTTGGAGCTGTGGGTGTGTC

## Sheet: Table S2 
Table S2: The detailed information of ZmERF TFs
Gene ID	Gene Name	Chrom no	Physical position star	Physical position end	Subcell location	Protein length (aa)	Molecular weight (Da)	pI	GRAVY
ZmERF1	GRMZM2G129674	1	17461265	17462932	Nuclear	302	32685.7	5.31	-0.479
ZmERF2	GRMZM2G018984	1	17492641	17494642	Nuclear	340	36889.4	5.1	-0.732
ZmERF3	AC206951.3_FGP017	1	17525572	17526492	Nuclear	306	33108.2	4.76	-0.626
ZmERF4	GRMZM2G369472	1	199674463	199675600	Nuclear	677	74119.4	5.85	-0.647
ZmERF5	GRMZM2G050851	1	209401725	209403939	Nuclear	357	40198.9	8.84	-0.623
ZmERF6	GRMZM2G381441	1	300119372	300120555	Nuclear	285	30759.4	9.44	-0.556
ZmERF7	GRMZM2G068967	2	10793567	10794323	Nuclear	222	22931.2	9.73	-0.161
ZmERF8	GRMZM2G475678	2	21187724	21188794	Nuclear	356	37783.3	4.84	-0.344
ZmERF9	GRMZM5G805505	2	21231379	21232602	Nuclear	315	33823	5.25	-0.352
ZmERF10	GRMZM2G055180	2	21347526	21348862	Nuclear	279	29881.5	5.36	-0.414
ZmERF11	GRMZM2G079825	2	63265056	63266421	Nuclear	271	28260.4	4.44	-0.455
ZmERF12	GRMZM2G087059	2	64001713	64004098	Nuclear	935	100097	7.8	-0.559
ZmERF13	GRMZM2G148333	2	184209896	184212209	Nuclear	423	44525.3	4.81	-0.535
ZmERF14	GRMZM2G138396	2	186957472	186958546	Cytoplasmic	263	27923.3	6.01	-0.31
ZmERF15	GRMZM2G125460	2	214344857	214345995	Nuclear	284	30655.4	9.11	-0.448
ZmERF16	GRMZM2G458437	2	216615448	216616387	Nuclear	296	32160	6.54	-0.801
ZmERF17	GRMZM2G142179	3	2629088	2630607	Nuclear	354	38189.3	4.75	-0.51
ZmERF18	GRMZM2G169382	3	56326099	56327373	Nuclear	227	24490.4	6.64	-0.434
ZmERF19	GRMZM2G105266	3	170265321	170267160	Nuclear	299	31729.8	6.94	-0.28
ZmERF20	GRMZM2G149756	3	175592023	175595225	Nuclear	357	36740.2	5.85	-0.456
ZmERF21	GRMZM2G002119	3	188630301	188631150	Nuclear	186	19649.3	10.21	-0.419
ZmERF22	GRMZM2G310368	3	188728319	188729366	Chloroplast	626	64904.1	9.33	-0.19
ZmERF23	GRMZM2G474326	3	198667814	198668962	Nuclear	229	23282.7	9.05	-0.392
ZmERF24	GRMZM2G160971	3	212582559	212584989	Nuclear	1425	151385	7.13	-0.434
ZmERF25	GRMZM5G837876	4	13240123	13240995	Nuclear	290	30602.1	5.99	-0.409
ZmERF26	GRMZM2G089995	4	26450939	26451894	Nuclear	203	20753.4	6.6	-0.052
ZmERF27	GRMZM2G165257	4	130100068	130101363	Nuclear	294	31336.2	7.94	-0.363
ZmERF28	GRMZM2G018398	4	176066660	176069230	Nuclear	361	39462.8	4.68	-0.604
ZmERF29	GRMZM2G173771	4	178620836	178621888	Nuclear	230	23962.7	8.7	-0.421
ZmERF30	GRMZM2G060465	4	185036196	185037019	Nuclear	253	27045.5	7.15	-0.559
ZmERF31	GRMZM2G076896	4	215636055	215638692	Nuclear	329	34299.9	6.84	-0.535
ZmERF32	GRMZM2G146028	4	234986414	234987698	Nuclear	208	21684.3	8.27	-0.4
ZmERF33	GRMZM2G322672	5	81797663	81800162	Nuclear	393	42578.3	9.35	-0.867
ZmERF34	GRMZM2G079653	5	100107595	100108704	Nuclear	211	22154.9	7.67	-0.328
ZmERF35	GRMZM2G073258	5	134961620	134962623	Nuclear	969	102347	5.94	-0.533
ZmERF36	GRMZM2G016434	5	166359251	166361971	Nuclear	408	42991.5	8.58	-0.566
ZmERF37	GRMZM2G047999	5	166555654	166556595	Nuclear	301	32805.8	4.64	-0.59
ZmERF38	GRMZM2G466044	5	191270861	191272390	Nuclear	294	30714.5	5.73	-0.24
ZmERF39	GRMZM2G057386	5	191428547	191430072	Chloroplast	720	77239.9	5.53	-0.472
ZmERF40	GRMZM2G103085	5	209945135	209946354	Nuclear	236	25015.3	9.15	-0.343
ZmERF41	GRMZM2G110333	5	212399102	212401458	Nuclear	363	39623.9	4.91	-0.55
ZmERF42	GRMZM2G328197	6	77131623	77132592	Nuclear	315	33154.7	4.73	-0.533
ZmERF43	GRMZM2G175543	6	88910388	88912086	Nuclear	197	20603.6	5.95	-0.612
ZmERF44	GRMZM2G085964	6	138751878	138753103	Nuclear	183	19232.8	9.33	-0.413
ZmERF45	GRMZM2G100727	6	150487664	150489012	Nuclear	297	31253.3	8.66	-0.411
ZmERF46	GRMZM2G020016	6	156579550	156581365	Nuclear	210	21726.6	10.46	-0.332
ZmERF47	GRMZM2G020150	6	156591969	156593826	Nuclear	220	22995.7	8.29	-0.319
ZmERF48	GRMZM2G317596	6	164875430	164876438	Nuclear	290	31026.5	6.47	-0.52
ZmERF49	GRMZM2G379652	7	15671318	15672307	Nuclear	329	35072.3	5.89	-0.505
ZmERF50	GRMZM2G478965	7	15838022	15839110	Nuclear	362	38182.7	5.51	-0.456
ZmERF51	GRMZM2G171569	7	21160811	21162260	Nuclear	307	33195.8	9.51	-0.807
ZmERF52	AC233933.1_FGP001	7	34482445	34483233	Nuclear	262	27056.5	9.74	-0.077
ZmERF53	GRMZM2G123119	7	52773401	52774399	Nuclear	257	27607.4	6.08	-0.672
ZmERF54	GRMZM2G363052	7	85662465	85665508	Chloroplast	283	31464.3	4.67	-0.433
ZmERF55	GRMZM2G052667	7	120384696	120387447	Nuclear	418	44156.7	5.33	-0.601
ZmERF56	GRMZM2G131281	7	135625864	135626905	Nuclear	227	23914.6	9.45	-0.543
ZmERF57	GRMZM2G307119	7	172248843	172250339	Nuclear	315	33332.4	6.59	-0.628
ZmERF58	GRMZM2G025062	7	172771420	172772631	Nuclear	1185	128534	8.7	-0.588
ZmERF59	GRMZM2G044077	8	26886791	26888388	Nuclear	325	35763.7	4.71	-0.532
ZmERF60	GRMZM2G053503	8	35566544	35567721	Nuclear	230	24762.8	8.61	-0.408
ZmERF61	GRMZM2G021790	8	69893597	69894451	Nuclear	281	30132.8	7.06	-0.396
ZmERF62	GRMZM2G120401	8	80500107	80501402	Nuclear	294	31336.2	7.94	-0.363
ZmERF63	GRMZM2G457562	8	100502242	100503899	Nuclear	690	73301.9	7.13	-0.58
ZmERF64	GRMZM2G066158	8	120401709	120402944	Nuclear	1005	107944	9.63	-0.474
ZmERF65	GRMZM2G174347	8	120487038	120488230	Nuclear	233	23879.8	8.6	-0.155
ZmERF66	GRMZM2G151542	8	147672456	147674477	Nuclear	303	31768.9	4.66	-0.426
ZmERF67	GRMZM2G132185	8	171200009	171201130	Chloroplast	241	24937.4	9.13	-0.082
ZmERF68	GRMZM2G171179	9	11535317	11537985	Nuclear	363	39301.9	5.2	-0.519
ZmERF69	GRMZM2G429378	9	17655509	17656456	Nuclear	806	84478.9	5.9	-0.407
ZmERF70	GRMZM2G114820	9	125166271	125168025	Nuclear	451	48586.6	5.59	-0.43
ZmERF71	GRMZM2G544539	10	9217173	9219426	Nuclear	349	35678.3	9.23	-0.397
ZmERF72	GRMZM2G425798	10	111635997	111638209	Nuclear	422	45347.6	9.73	-0.763
ZmERF73	GRMZM2G023708	10	112324342	112325371	Nuclear	272	28369.5	4.56	-0.486
ZmERF74	GRMZM2G175525	10	116699951	116700712	Nuclear	253	26052	9.5	-0.369
ZmERF75	GRMZM2G080516	10	139299146	139301101	Nuclear	270	29005.4	5.64	-0.487
ZmERF76	GRMZM2G438202	10	141249356	141251027	Nuclear	222	22827.9	9.9	-0.182

## Sheet: Table S3 
Table S3: motif pattern of maize ERF subfamily members
motif1
motif2
motif3
motif4
motif5
motif6
motif7
motif8
motif9
motif10

## Sheet: Table S4 
Table S4 Gene segmental duplication of maize ERFs
Duplicaion pairs		Ka	Ks	Ka/Ks
ZmERF7	ZmERF76	0.0817	0.1739	0.46981
ZmERF10	ZmERF38	0.1884	0.5111	0.368617
ZmERF12	ZmERF72	0.1454	0.2283	0.636881
ZmERF14	ZmERF4	0.385	0.476	0.808824
ZmERF20	ZmERF63	0.3699	0.6543	0.565337
ZmERF28	ZmERF68	0.2947	1.1254	0.261862
ZmERF34	ZmERF32	0.0572	0.2836	0.201693
ZmERF36	ZmERF12	0.7317	1.0167	0.719681
ZmERF37	ZmERF11	0.3817	0.6637	0.575109
ZmERF38	ZmERF8	0.9025	1.1643	0.775144
ZmERF40	ZmERF29	0.1358	0.1918	0.708029
ZmERF41	ZmERF68	0.2997	1.1424	0.262342
ZmERF42	ZmERF69	0.2077	0.3851	0.53934
ZmERF45	ZmERF63	0.1044	0.232	0.45
ZmERF46	ZmERF64	0.0739	0.1828	0.404267
ZmERF55	ZmERF13	0.2153	0.5166	0.416763
ZmERF57	ZmERF16	0.0962	0.1828	0.526258
ZmERF59	ZmERF17	0.2133	0.2186	0.975755
ZmERF61	ZmERF48	0.15	0.1816	0.825991
ZmERF66	ZmERF24	0.0719	0.1926	0.373313
ZmERF73	ZmERF11	0.0555	0.2272	0.244278

## Sheet: Table S5
Table S5 Synteny analysis between maize ERF and other plants
ZmERF	Brachypodium gene	Ka	Ks	Ka/Ks		ZmERF	rice gene	Ka	Ks	Ka/Ks		ZmERF	Sorghum gene	Ka	Ks	Ka/Ks
ZmERF2	Bradi1g72457	0.4019	0.5723	0.702254		ZmERF1	LOC_Os03g08460	0.4816	0.6382	0.754622		ZmERF1	Sobic.001G481600	0.134	0.1822	0.735456
ZmERF4	Bradi3g38140	0.2099	0.5154	0.407256		ZmERF2	LOC_Os03g08470	0.3058	0.4908	0.623064		ZmERF2	Sobic.001G481400	0.1086	0.1849	0.587345
ZmERF5	Bradi4g31040	0.7646	1.9491	0.392284		ZmERF4	LOC_Os09g28440	0.333	0.6114	0.544652		ZmERF4	Sobic.007G156700	0.0919	0.1685	0.545401
ZmERF6	Bradi1g00666	0.3505	0.7102	0.493523		ZmERF5	LOC_Os09g26420	0.7427	2.1036	0.353061		ZmERF5	Sobic.007G147300	0.104	0.2361	0.440491
ZmERF7	Bradi5g21250	0.1254	0.3883	0.322946		ZmERF6	LOC_Os03g64260	0.4185	0.9117	0.459033		ZmERF8	Sobic.006G167900	0.1918	0.5496	0.348981
ZmERF8	Bradi3g50490	0.8645	1.0025	0.862344		ZmERF7	LOC_Os04g52090	0.1962	0.3469	0.565581		ZmERF10	Sobic.006G167800	0.0508	0.1308	0.388379
ZmERF10	Bradi5g17480	0.1932	0.5246	0.368281		ZmERF8	LOC_Os02g43790	0.8964	1.0082	0.889109		ZmERF11	Sobic.006G059800	0.0541	0.1987	0.27227
ZmERF11	Bradi5g08471	0.1772	0.5773	0.306946		ZmERF11	LOC_Os02g32040	0.2843	0.5036	0.564535		ZmERF12	Sobic.006G058700	0.1153	0.2281	0.50548
ZmERF12	Bradi5g08380	0.2874	0.6385	0.450117		ZmERF13	LOC_Os09g26420	0.3299	1.0912	0.302328		ZmERF13	Sobic.010G071700	0.6208	1.6422	0.378029
ZmERF13	Bradi4g31040	0.4232	1.2409	0.341043		ZmERF14	LOC_Os09g28440	0.3078	0.5569	0.552702		ZmERF14	Sobic.002G225700	0.1277	0.2046	0.624145
ZmERF14	Bradi3g38140	0.4534	0.7356	0.616368		ZmERF16	LOC_Os07g47330	0.1811	0.4189	0.432323		ZmERF16	Sobic.002G411000	0.0925	0.2091	0.442372
ZmERF16	Bradi1g18580	0.287	0.6622	0.433404		ZmERF17	LOC_Os01g12440	0.2315	0.46	0.503261		ZmERF17	Sobic.003G012800	0.0978	0.3097	0.315789
ZmERF17	Bradi2g07357	0.2318	0.4829	0.480017		ZmERF18	LOC_Os01g21120	0.1502	0.4791	0.313504		ZmERF18	Sobic.003G148600	0.0897	0.1946	0.460946
ZmERF18	Bradi2g11890	0.211	0.4476	0.471403		ZmERF20	LOC_Os01g64790	0.3164	0.482	0.656432		ZmERF19	Sobic.003G381400	0.0824	0.1821	0.452499
ZmERF20	Bradi2g56145	0.2335	0.536	0.435634		ZmERF21	LOC_Os01g58420	0.5667	1.7288	0.3278		ZmERF20	Sobic.003G369100	0.0656	0.1876	0.34968
ZmERF21	Bradi2g21060	0.5708	0.8544	0.668071		ZmERF23	LOC_Os01g54890	0.404	0.5352	0.754858		ZmERF21	Sobic.009G184300	0.4137	0.9352	0.442365
ZmERF23	Bradi2g50035	0.3559	0.6455	0.551356		ZmERF24	LOC_Os01g46870	0.142	0.5067	0.280245		ZmERF22	Sobic.003G324400	0.0392	0.407	0.0963145
ZmERF24	Bradi2g45530	0.1831	0.5747	0.318601		ZmERF27	LOC_Os02g38090	0.3461	0.5973	0.579441		ZmERF23	Sobic.003G297600	0.0977	0.166	0.588554
ZmERF26	Bradi3g18070	0.5191	0.6999	0.741677		ZmERF28	LOC_Os06g09390	0.2978	0.9427	0.315901		ZmERF24	Sobic.003G243500	0.0691	0.1624	0.425493
ZmERF27	Bradi3g47610	0.3899	0.5577	0.699121		ZmERF29	LOC_Os09g28440	0.5757	0.823	0.699514		ZmERF27	Sobic.004G200700	0.0657	0.1863	0.352657
ZmERF28	Bradi4g31040	0.553	1.1579	0.477589		ZmERF32	LOC_Os02g09650	0.1804	0.5718	0.315495		ZmERF28	Sobic.010G071700	0.2825	0.7409	0.381293
ZmERF29	Bradi3g38140	0.6056	0.801	0.756055		ZmERF33	LOC_Os06g47590	0.2308	0.6402	0.360512		ZmERF29	Sobic.004G308900	0.1452	0.1811	0.801767
ZmERF31	Bradi4g41616	0.4789	0.7908	0.605589		ZmERF34	LOC_Os02g09650	0.1366	0.5183	0.263554		ZmERF30	Sobic.005G014800	0.1244	0.287	0.433449
ZmERF32	Bradi3g06562	0.1472	0.5159	0.285327		ZmERF37	LOC_Os02g32040	0.2481	0.4769	0.520235		ZmERF31	Sobic.005G051200	0.1706	0.3323	0.513392
ZmERF33	Bradi3g04410	0.1906	0.4293	0.443979		ZmERF38	LOC_Os02g43790	0.2155	0.3981	0.541321		ZmERF32	Sobic.004G073100	0.0444	0.2745	0.161749
ZmERF34	Bradi3g06562	0.1516	0.5521	0.274588		ZmERF40	LOC_Os09g28440	0.5558	0.8316	0.66835		ZmERF33	Sobic.010G240900	0.1869	0.6858	0.272528
ZmERF36	Bradi5g08380	0.4497	0.896	0.501897		ZmERF41	LOC_Os06g09390	0.3577	0.8952	0.399576		ZmERF34	Sobic.004G073100	0.0357	0.2333	0.153022
ZmERF37	Bradi5g08471	0.369	0.7922	0.465791		ZmERF42	LOC_Os06g06540	0.4836	0.7621	0.634562		ZmERF36	Sobic.006G058700	0.416	0.9578	0.434329
ZmERF38	Bradi5g17480	0.2697	0.4353	0.619573		ZmERF43	LOC_Os06g47590	0.1275	0.4541	0.280775		ZmERF37	Sobic.006G059800	0.3258	0.53	0.614717
ZmERF40	Bradi3g58015	0.3268	0.4226	0.773308		ZmERF46	LOC_Os05g41760	0.2293	0.435	0.527126		ZmERF38	Sobic.006G167800	0.2307	0.4942	0.466815
ZmERF41	Bradi3g60120	0.2329	0.5904	0.394478		ZmERF47	LOC_Os01g58420	0.222	1.1258	0.197193		ZmERF39	Sobic.006G167900	0.3484	0.6463	0.539069
ZmERF42	Bradi1g48625	0.6009	1.1269	0.533233		ZmERF48	LOC_Os05g49010	0.3067	0.653	0.469678		ZmERF40	Sobic.004G308900	0.1289	0.1858	0.693757
ZmERF43	Bradi3g04410	0.3044	0.5259	0.578817		ZmERF52	LOC_Os07g22730	0.3108	0.5573	0.557689		ZmERF41	Sobic.010G071700	0.2989	0.8574	0.348612
ZmERF45	Bradi2g24175	0.4219	0.859	0.491153		ZmERF53	LOC_Os09g39850	0.2742	0.7319	0.374641		ZmERF42	Sobic.010G047500	0.2018	0.3088	0.653497
ZmERF46	Bradi2g52370	0.5964	1.1514	0.517978		ZmERF54	LOC_Os09g13940	0.2896	1.0876	0.266274		ZmERF43	Sobic.010G240900	0.0393	0.1616	0.243193
ZmERF48	Bradi2g16442	0.3873	0.8478	0.456829		ZmERF55	LOC_Os09g26420	0.4035	1.1127	0.362631		ZmERF45	Sobic.009G151600	0.114	0.2519	0.452561
ZmERF54	Bradi4g27850	0.3317	0.9418	0.352198		ZmERF57	LOC_Os07g47330	0.1924	0.5065	0.379862		ZmERF46	Sobic.009G184300	0.0904	0.2152	0.420074
ZmERF55	Bradi4g31040	0.3267	1.029	0.317493		ZmERF58	LOC_Os07g47790	0.2311	0.3157	0.732024		ZmERF47	Sobic.003G324400	0.2451	0.8195	0.299085
ZmERF56	Bradi3g41543	0.5147	0.9151	0.562452		ZmERF59	LOC_Os01g12440	0.2355	0.5034	0.467819		ZmERF48	Sobic.009G233100	0.0823	0.1361	0.604702
ZmERF57	Bradi1g18580	0.3139	0.6116	0.513244		ZmERF61	LOC_Os05g49010	0.3384	0.6586	0.513817		ZmERF51	Sobic.002G081300	0.1067	0.2934	0.363667
ZmERF59	Bradi2g07357	0.2898	0.4727	0.613074		ZmERF64	LOC_Os05g41760	0.2122	0.4634	0.45792		ZmERF54	Sobic.002G165600	0.3274	0.7845	0.417336
ZmERF61	Bradi2g16442	0.4473	0.8221	0.544094		ZmERF65	LOC_Os01g58420	0.1961	1.2397	0.158183		ZmERF55	Sobic.002G212000	0.1574	0.5542	0.284013
ZmERF63	Bradi2g24175	0.2957	0.576	0.513368		ZmERF66	LOC_Os01g46870	0.1819	0.5463	0.332967		ZmERF57	Sobic.002G411000	0.0438	0.1516	0.288918
ZmERF64	Bradi2g52370	0.5411	1.0684	0.506458		ZmERF67	LOC_Os01g58420	0.1785	1.0436	0.171043		ZmERF58	Sobic.002G415600	0.0833	0.1617	0.515152
ZmERF66	Bradi2g45530	0.149	0.7033	0.211858		ZmERF68	LOC_Os06g09390	0.2115	0.7385	0.286391		ZmERF59	Sobic.003G012800	0.144	0.2947	0.488633
ZmERF68	Bradi1g46690	0.2366	0.74	0.31973		ZmERF69	LOC_Os06g06540	0.4738	0.7722	0.613572		ZmERF61	Sobic.009G233100	0.0945	0.1963	0.481406
ZmERF69	Bradi1g48625	0.7393	1.0565	0.699763		ZmERF73	LOC_Os04g32790	0.2118	0.5304	0.399321		ZmERF63	Sobic.009G151600	0.1192	0.2291	0.520297
ZmERF71	Bradi4g41616	0.5471	0.7362	0.74314		ZmERF75	LOC_Os02g43790	0.239	0.5647	0.423234		ZmERF64	Sobic.009G184300	0.0825	0.27	0.305556
ZmERF72	Bradi5g08380	0.3081	0.5147	0.598601		ZmERF76	LOC_Os04g52090	0.1778	0.4037	0.440426		ZmERF65	Sobic.003G324400	0.2104	0.909	0.231463
ZmERF73	Bradi5g08471	0.1839	0.6178	0.297669								ZmERF66	Sobic.003G243500	0.0639	0.1884	0.339172
ZmERF75	Bradi5g17480	0.2079	0.4567	0.455222								ZmERF67	Sobic.003G324400	0.0842	0.3172	0.265448
ZmERF76	Bradi5g21250	0.1405	0.514	0.273346								ZmERF68	Sobic.010G071700	0.0734	0.3221	0.22788
												ZmERF69	Sobic.010G047500	0.1712	0.3665	0.467121
												ZmERF71	Sobic.008G050600	0.2055	0.2833	0.725379
												ZmERF72	Sobic.006G058700	0.1202	0.2142	0.561158
												ZmERF73	Sobic.006G059800	0.0568	0.2113	0.268812
												ZmERF74	Sobic.006G080200	0.0892	0.2464	0.362013
												ZmERF75	Sobic.006G167800	0.0787	0.1695	0.464307
GRMZM2G175525

## Sheet: Table S6
Table S6 Differentially expressed genes were identified under abiotic stresses red indicat up-reugalted, blue indicates down-regulated										S6-1 Differentially expressed genes under drought stress
id	Control_T0	Drought_T0	Salt_T0	drought.salt_T0	Control_T7	Drought_T7	Salt_T7	drought.salt_T7		id	Control_T0	Control_T7	Drought_T0	Drought_T7
ZmERF1	0.622674	0.661062	0.628598	0.624456	0.892093	0.970119	0.418726	0.526018		ZmERF3	40.911	49.9428	82.5509	77.5861
ZmERF2	0.0162394	0	0.0165291	0.0149145	0.0162901	0	1.41695	1.57079		ZmERF4	2.25522	7.75035	21.3384	18.4834				Drought	salt	Drought&salt
ZmERF3	40.911	82.5509	28.3807	18.7523	49.9428	77.5861	0.343823	0.470869		ZmERF7	3.25209	4.75612	7.783	12.1059		T0	up	21	4	6
ZmERF4	2.25522	21.3384	3.05382	1.98249	7.75035	18.4834	10.1115	13.6695		ZmERF9	0.0103547	0.0372163	0.114052	0.146907			down	1	7	7
ZmERF6	0.091622	0.0861654	0.0611549	0.0648627	0.0342759	0.0447239	0.880394	0.425983		ZmERF10	5.68519	10.0747	21.0822	13.0876		T7	up	7	16	18
ZmERF7	3.25209	7.783	2.38997	1.04325	4.75612	12.1059	2.8726	2.11594		ZmERF12	0.383413	0.244113	0.938103	0.313502			down	2	15	20
ZmERF9	0.0103547	0.114052	0	0	0.0372163	0.146907	0.490259	0.708266		ZmERF15	0.0639493	0.177289	0.222248	0.159454
ZmERF10	5.68519	21.0822	9.35899	8.80611	10.0747	13.0876	0	0		ZmERF18	0.0525581	0.168645	0.0795691	0.055766
ZmERF11	0.0576447	0.101605	0.052263	0.0771526	0.0856068	0.0756337	0	0		ZmERF29	0.197655	0.263543	2.44554	0.172956
ZmERF12	0.383413	0.938103	0.440876	0.886178	0.244113	0.313502	0	0		ZmERF31	0.24344	0.324796	0.874288	0.208796
ZmERF13	16.9038	33.1003	14.715	23.9768	18.178	11.4917	0.53743	0.646566		ZmERF33	0.274265	0.209865	0.919074	0.792614
ZmERF14	1.81767	1.66174	0.383991	0.333152	5.06214	4.93358	2.84658	2.4795		ZmERF36	0.0279115	0	0.0919705	0.0688231
ZmERF15	0.0639493	0.222248	0.0703554	0.183812	0.177289	0.159454	0.353521	0.203819		ZmERF38	1.85187	3.88694	3.88553	8.40698
ZmERF16	0.0144538	0	0	0.100511	0.0542132	0	3.72403	3.44471		ZmERF39	0.447534	0.718533	1.13602	0.665429
ZmERF17	4.05584	2.62474	2.88658	2.1655	2.91521	2.25709	0.0619947	0		ZmERF40	0.104024	0.423125	1.02577	0.471775
ZmERF18	0.0525581	0.0795691	0.210491	0.0388172	0.168645	0.055766	0.113499	0.190592		ZmERF45	0.0102316	0.0553383	0.114724	0.0741274
ZmERF19	2.06083	3.03762	1.98699	1.80759	1.85049	1.82739	0	0.076856		ZmERF53	0.31359	0.389166	0.15473	0.285119
ZmERF20	1.20572	1.49845	1.38668	1.32496	1.30822	1.3175	0.0724848	0.025529		ZmERF54	1.7392	2.07168	4.3283	1.69852
ZmERF21	0.195582	0	0.0413261	0.116088	0	0.0849346	0.253474	0.0981323		ZmERF56	0.489565	0.325431	1.8904	0.57681
ZmERF22	28.6054	36.193	25.5383	34.4334	39.7007	39.3825	0	0.0217545		ZmERF63	0.0893068	0.0639486	0.354859	0.153497
ZmERF23	2.68506	3.81183	3.13749	2.47537	2.61889	2.70201	0	0.117287		ZmERF64	0.854998	1.90545	1.87213	2.57828
ZmERF24	0.630305	1.07987	0.531153	0.750423	0.428028	0.430194	0.140888	0.292466		ZmERF70	0.0744217	0.196312	0.175505	0.0980339
ZmERF26	9.61221	14.9297	6.34532	6.32369	19.976	17.4534	0	0.114056		ZmERF72	0.350617	0.384288	0.27591	0.247733
ZmERF28	16.7492	15.0082	14.8292	12.1593	16.5455	15.8623	2.91667	3.07794		ZmERF74	0.0188099	0	0.115958	0
ZmERF29	0.197655	2.44554	0.440291	0.0958091	0.263543	0.172956	0	0
ZmERF30	0.33281	0.206104	0.137458	0.28328	0	0	13.877	15.6303		S6-2 Differentially expressed genes under salt stress
ZmERF31	0.24344	0.874288	0.492259	0.657624	0.324796	0.208796	2.50733	3.39908		id	Control_T0	Control_T7	Salt_T0	Salt_T7
ZmERF32	3.14476	2.03467	3.32001	1.9122	3.03527	3.13366	0	0		ZmERF1	0.622674	0.892093	0.628598	0.418726
ZmERF33	0.274265	0.919074	0.369724	0.174173	0.209865	0.792614	0.990781	0.540839		ZmERF2	0.0162394	0.0162901	0.0165291	1.41695
ZmERF34	4.18784	4.56208	3.71516	3.63949	2.9041	4.3825	0.251723	0.0602963		ZmERF3	40.911	49.9428	28.3807	0.343823
ZmERF35	0	0	0	0.0642793	0.0697015	0	0	0.0234599		ZmERF6	0.091622	0.0342759	0.0611549	0.880394
ZmERF36	0.0279115	0.0919705	0.0119809	0.112249	0	0.0688231	2.33941	1.96977		ZmERF9	0.0103547	0.0372163	0	0.490259
ZmERF38	1.85187	3.88553	1.43101	1.09829	3.88694	8.40698	8.91693	14.9743		ZmERF13	16.9038	18.178	14.715	0.53743
ZmERF39	0.447534	1.13602	0.491739	0.668621	0.718533	0.665429	55.5034	97.1228		ZmERF14	1.81767	5.06214	0.383991	2.84658
ZmERF40	0.104024	1.02577	0.0667087	0.0723185	0.423125	0.471775	4.35587	3.31748		ZmERF16	0.0144538	0.0542132	0	3.72403
ZmERF41	7.25718	8.74813	7.55857	8.85765	7.9869	8.65924	17.7354	17.2338		ZmERF17	4.05584	2.91521	2.88658	0.0619947
ZmERF42	0	0	0	0	0	0	3.9542	4.3445		ZmERF18	0.0525581	0.168645	0.210491	0.113499
ZmERF43	3.53317	2.68656	3.06367	1.97578	2.14414	2.9182	1.62711	2.38909		ZmERF20	1.20572	1.30822	1.38668	0.0724848
ZmERF44	2.82468	2.25846	2.5247	2.21323	1.55358	1.6458	1.06608	2.28287		ZmERF21	0.195582	0	0.0413261	0.253474
ZmERF45	0.0102316	0.114724	0.0588673	0	0.0553383	0.0741274	26.5053	31.7171		ZmERF24	0.630305	0.428028	0.531153	0.140888
ZmERF46	0.569085	0.446519	0.242823	0.356811	0.343123	0.488277	0	0.0708171		ZmERF28	16.7492	16.5455	14.8292	2.91667
ZmERF47	8.14211	10.5361	6.16932	4.62198	9.31771	12.2513	0	0.0217357		ZmERF29	0.197655	0.263543	0.440291	0
ZmERF48	0	0	0	0	0.0358493	0	0.126077	0.0794083		ZmERF30	0.33281	0	0.137458	13.877
ZmERF50	0	0	0.01569	0	0	0	39.8734	35.0765		ZmERF31	0.24344	0.324796	0.492259	2.50733
ZmERF51	7.07535	9.57676	7.40654	6.35246	7.25167	8.04311	23.8898	23.3806		ZmERF33	0.274265	0.209865	0.369724	0.990781
ZmERF53	0.31359	0.15473	0.0160988	0	0.389166	0.285119	0.1559	0.586955		ZmERF34	4.18784	2.9041	3.71516	0.251723
ZmERF54	1.7392	4.3283	2.0099	3.19558	2.07168	1.69852	0.0268287	0.073644		ZmERF36	0.0279115	0	0.0119809	2.33941
ZmERF55	20.464	29.346	21.3432	22.0919	20.7496	17.8602	0	0.0626395		ZmERF38	1.85187	3.88694	1.43101	8.91693
ZmERF56	0.489565	1.8904	0.441923	0.315407	0.325431	0.57681	0.0247441	0.0938419		ZmERF39	0.447534	0.718533	0.491739	55.5034
ZmERF57	0.0549285	0	0	0	0	0	2.81647	2.78154		ZmERF40	0.104024	0.423125	0.0667087	4.35587
ZmERF58	0.967168	0.595651	0.350162	0.185921	1.64284	2.72107	1.88564	1.73431		ZmERF41	7.25718	7.9869	7.55857	17.7354
ZmERF59	0.157051	0.214439	0.220133	0.221641	0.109646	0.172466	0.23944	0.32579		ZmERF45	0.0102316	0.0553383	0.0588673	26.5053
ZmERF60	1.14912	0.621207	1.25577	0.71356	0.845861	0.444187	14.652	7.48269		ZmERF46	0.569085	0.343123	0.242823	0
ZmERF61	0.0318069	0	0	0	0	0	0.524049	0.104899		ZmERF51	7.07535	7.25167	7.40654	23.8898
ZmERF63	0.0893068	0.354859	0.103575	0.0276766	0.0639486	0.153497	8.7773	8.51477		ZmERF53	0.31359	0.389166	0.0160988	0.1559
ZmERF64	0.854998	1.87213	0.931389	0.81196	1.90545	2.57828	1.13293	0.568346		ZmERF54	1.7392	2.07168	2.0099	0.0268287
ZmERF65	22.555	20.8796	10.8775	9.55413	27.2947	29.9957	7.65109	7.33044		ZmERF56	0.489565	0.325431	0.441923	0.0247441
ZmERF66	0.367558	0.665416	0.72993	0.354035	0.283244	0.333618	0.112362	0.0652493		ZmERF58	0.967168	1.64284	0.350162	1.88564
ZmERF67	17.3303	24.9189	18.341	24.7745	23.6282	23.8715	36.1522	36.2779		ZmERF59	0.157051	0.109646	0.220133	0.23944
ZmERF68	37.6668	41.5309	33.5707	39.5269	38.6548	31.8905	0.640082	0.478242		ZmERF60	1.14912	0.845861	1.25577	14.652
ZmERF69	0	0	0	0	0	0.0760473	0.595557	0.416976		ZmERF63	0.0893068	0.0639486	0.103575	8.7773
ZmERF70	0.0744217	0.175505	0.054831	0.195551	0.196312	0.0980339	0.139509	0.437769		ZmERF65	22.555	27.2947	10.8775	7.65109
ZmERF71	0.0487989	0.0710051	0.092889	0.0526625	0	0.0482542	11.7529	10.0407		ZmERF66	0.367558	0.283244	0.72993	0.112362
ZmERF72	0.350617	0.27591	0.397081	0.200667	0.384288	0.247733	16.4692	16.5783		ZmERF68	37.6668	38.6548	33.5707	0.640082
ZmERF73	0	0.0528083	0.0180506	0.0395154	0	0	7.80094	6.71991		ZmERF72	0.350617	0.384288	0.397081	16.4692
ZmERF74	0.0188099	0.115958	0	0	0	0	0.0710322	0.0551352		ZmERF75	1.68268	1.85246	2.98945	0.14151
ZmERF75	1.68268	2.36087	2.98945	1.36273	1.85246	3.27695	0.14151	0.0468658
ZmERF76	0	0	0.0247803	0.00027064	0	0	0	0.140187		S6-3 Differentially expressed genes under salt and drought combination stress
										id	Control_T0	Control_T7	drought.salt_T0	drought.salt_T7
										ZmERF1	0.622674	0.892093	0.624456	0.526018
										ZmERF2	0.0162394	0.0162901	0.0149145	1.57079
										ZmERF3	40.911	49.9428	18.7523	0.470869
										ZmERF4	2.25522	7.75035	1.98249	13.6695
										ZmERF6	0.091622	0.0342759	0.0648627	0.425983
										ZmERF7	3.25209	4.75612	1.04325	2.11594
										ZmERF9	0.0103547	0.0372163	0	0.708266
										ZmERF10	5.68519	10.0747	8.80611	0
										ZmERF12	0.383413	0.244113	0.886178	0
										ZmERF13	16.9038	18.178	23.9768	0.646566
										ZmERF14	1.81767	5.06214	0.333152	2.4795
										ZmERF15	0.0639493	0.177289	0.183812	0.203819
										ZmERF16	0.0144538	0.0542132	0.100511	3.44471
										ZmERF17	4.05584	2.91521	2.1655	0
										ZmERF18	0.0525581	0.168645	0.0388172	0.190592
										ZmERF19	2.06083	1.85049	1.80759	0.076856
										ZmERF20	1.20572	1.30822	1.32496	0.025529
										ZmERF21	0.195582	0	0.116088	0.0981323
										ZmERF22	28.6054	39.7007	34.4334	0.0217545
										ZmERF23	2.68506	2.61889	2.47537	0.117287
										ZmERF24	0.630305	0.428028	0.750423	0.292466
										ZmERF26	9.61221	19.976	6.32369	0.114056
										ZmERF28	16.7492	16.5455	12.1593	3.07794
										ZmERF29	0.197655	0.263543	0.0958091	0
										ZmERF30	0.33281	0	0.28328	15.6303
										ZmERF31	0.24344	0.324796	0.657624	3.39908
										ZmERF32	3.14476	3.03527	1.9122	0
										ZmERF33	0.274265	0.209865	0.174173	0.540839
										ZmERF34	4.18784	2.9041	3.63949	0.0602963
										ZmERF35	0	0.0697015	0.0642793	0.0234599
										ZmERF36	0.0279115	0	0.112249	1.96977
										ZmERF38	1.85187	3.88694	1.09829	14.9743
										ZmERF39	0.447534	0.718533	0.668621	97.1228
										ZmERF40	0.104024	0.423125	0.0723185	3.31748
										ZmERF41	7.25718	7.9869	8.85765	17.2338
										ZmERF45	0.0102316	0.0553383	0	31.7171
										ZmERF46	0.569085	0.343123	0.356811	0.0708171
										ZmERF47	8.14211	9.31771	4.62198	0.0217357
										ZmERF48	0	0.0358493	0	0.0794083
										ZmERF51	7.07535	7.25167	6.35246	23.3806
										ZmERF53	0.31359	0.389166	0	0.586955
										ZmERF54	1.7392	2.07168	3.19558	0.073644
										ZmERF55	20.464	20.7496	22.0919	0.0626395
										ZmERF56	0.489565	0.325431	0.315407	0.0938419
										ZmERF58	0.967168	1.64284	0.185921	1.73431
										ZmERF59	0.157051	0.109646	0.221641	0.32579
										ZmERF60	1.14912	0.845861	0.71356	7.48269
										ZmERF63	0.0893068	0.0639486	0.0276766	8.51477
										ZmERF64	0.854998	1.90545	0.81196	0.568346
										ZmERF65	22.555	27.2947	9.55413	7.33044
										ZmERF66	0.367558	0.283244	0.354035	0.0652493
										ZmERF68	37.6668	38.6548	39.5269	0.478242
										ZmERF70	0.0744217	0.196312	0.195551	0.437769
										ZmERF72	0.350617	0.384288	0.200667	16.5783
										ZmERF74	0.0188099	0	0	0.0551352
										ZmERF75	1.68268	1.85246	1.36273	0.0468658
